# Supplementary material for: Digital Interventions Targeting Healthy and Sustainable Eating Behavior: Systematic Review and Meta-Analysis
Source: J Med Internet Res. 2026 Jan 8;28:e80821. doi: 10.2196/80821 (PMC12782463; doi:10.2196/80821)
Supplement: Multimedia Appendix 5 [file jmir-v28-e80821-s005.xlsx]

## Sheet: StudyCharacteristics
Author, year	Country	Food type	Outcome	Study design	Comparator	Duration/Intensity	Assessment	Population type; sample baseline (nb), sample follow-up (nf)	Age range & mean	Gender (% women)	SES indicator	Behaviour change theory	Number of digital interventions°	Intervention content	Digital medium	Behaviour change techniques	Total nr. of BCT	Behavioural goal orientation	Significant effect?	Effect size (Cohen's d)
Alexander et al (2010) [77]	USA	Fruit and vegetable	Intake	RCT	No control (3 IG)	Active 15 we, passive 12 mo	Baseline, 3 mo, 6 mo, 12 mo	Adults; nb=2513, nf=1788	21-65; mean 46.3 (10.8)	0.69	Education: Most high level	SCT, TTM, HBM	3	IG1: untailored website	Website	1.1; 1.4; 1.6; 2.3; 4.1; 6.1; 7.1; 9.1	8	Promotion	Yes	0.7
														IG2 tailored website	Website	1.1; 1.4; 1.6; 2.3; 4.1; 6.1; 7.1; 9.1	8	Promotion	Yes	0.83
														IG3 tailored website and motivational interviewing	Website & e-mail	1.1; 1.4; 1.6; 2.2; 2.3; 3.3; 4.1; 6.1; 7.1; 9.1	10	Promotion	Yes	0.89
Block et al (2004) [98]	USA	Fruit and vegetable	Intake	Pre-post single group	/	12 we	Baseline, 12 we	Adults; nb=84, nf=47	21-63	0.73	/	SoRfC	1	Nutrition program	E-mail	1.1; 1.9; 2.2; 3.1; 4.1; 5.1; 7.1; 8.2; 8.7; 9.1; 10.4; 13.3	12	Promotion	Yes	0.45
Brookie et al (2017) [73]	New Zealand	Fruit and vegetable	Intake	RCT	No intervention exposure (diet-as-usual control)	13 da (2 mess / day)	Daily surveys	Young adults; nb=174, nf=171	18-25; mean 19.4 (1.45)	0.67	/	HAPA	1	Ecological momentary intervention	Text messaging	1.1; 1.2; 1.4; 3.1; 4.1; 5.1; 5.3	7	Promotion	Yes	0.7
Buller et al (2008) [60]	USA	Fruit and vegetable	Intake	RCT	Delayed access	4 mo (use at least 1x/mo)	Baseline, 4 mo	Adults; nb=755, nf=473	18-59	0.88	1. Area: Adults from a multicultural region with high prevalence of low SES individuals 2. Education: 1/3 less than high school	SCT, DIM	1	Rio Grande Way program	Website	4.1; 5.1	2	Promotion	No	0.11
Buller et al (2009) [97]	USA	Fruit and vegetable	Intake	RCT	Website (of previous study Buller, which is without games)	1 mo	Baseline, 15 da post-inter.	Adults; nb=2010, nf=1634	18-65; mean 35	0.76	Education: (49% college)	SCT, HBM, TTM	1	Interactive games	Games	1.2; 2.2; 4.1; 8.1	4	Promotion	No	NR
Carfora et al (2017) [68]	Italy	Meat	Intake (Intention)	RCT	No intervention exposure	1 we (7 da)	Baseline, 1 we	Young adults; nb=238, nf=228	mean 19.37	0.56	/	TPB	1	Daily SMS intervention	Text messaging	1.1; 2.3	2	Prevention	Yes	0.56
Carfora et al (2017) [69]	Italy	Meat	Intake (Intention)	RCT	No intervention exposure	2 we	Daily survey	Young adults; nb=124, nf=112	mean 19.37 (1.55)	0.56	/	TPB	1	Daily SMS intervention	Text messaging	1.1; 2.3; 5.5	3	Prevention	Yes	0.45
Carfora and Cattelani (2023) [64]	Italy	Plant-based diet	Intake	RCT	No intervention exposure	2 we	Baseline, 2 we and 6 we	Adults; nb=428, nf1=296, nf2=221	18-80; T1: mean 34.73 (6.80) T2: mean 35.29, SD = 16.44; T3: mean 35.25, SD = 16.32	T1: 48%; T2: 53%; T3: 53%	/	/	4	IG1: Addition condition	Text messaging	5.3	1	Promotion	Yes	T1: 0.26; T2: 0.35
														IG2: Replacement condition	Text messaging	5.3; 8.2	2	Promotion	Yes	T1: 0.22; T2: 0.41
														IG3: Addition + dynamic norm	Text messaging	5.3; 6.2	2	Promotion	Yes	T1: 0.37; T2: 0.66
														IG4: Replacement + dynamic norm	Text messaging	5.3; 6.2; 8.2	3	Promotion	Yes	T1: 0.21; T2: 0.65
Carreño et al (2024) [88]	Spain	Mediterranean diet	Intake	RCT	General dietary information	7 we	Baseline, 7 we	Adults; nb=159, nf=60	mean 36.9 (15.3)	0.752	/	TPB	2	Instagram	Social media	1.1; 4.1; 5.1; 10.1; 10.2; 10.4	6	Promotion	No	-0.02
														Facebook	Social media	1.1; 4.1; 5.1; 10.1; 10.2; 10.5	6	Promotion	No	-0.01
Chamberland et al (2017) [61]	Canada	Fruit and vegetable	Intake	Cluster RCT	No intervention exposure	6 we	Baseline, 9 we and 17 we	Adolescents; nb=282; nf=NR	13-14; Mig = 13.7 (0.90); Mcg = 13.4 (0.8)	0.61	Area based: Participating schools were medium-high SES	/	1	Team Nutriathlon	Website	1.1; 1.2; 2.2; 3.1; 10.4	5	Promotion	Some. T1: Yes; T2: No	NR
Dumas et al (2020) [78]	Canada	Fruit and vegetable	Intake	RCT	No intervention exposure	6 mo	Baseline, 3 mo & 6 mo	Mothers of child aged 2-12y; nb=84, nf1=73, nf2=62	22-53; Mig = 37.6 (6.9); Mcg = 37.5 (6.6)	1	1. Education: >90% college or university 2. Working status: >80% full-time job or student 3. Family annual income: +- 20% low family annual income (0-49,999$)	/	1	Blog	Website (blog)	1.1; 1.5; 1.9; 2.2; 3.1; 5.1; 5.3; 5.6; 6.1; 8.7; 9.1; 13.1; 15.1	13	Promotion	No	NR
Elbert et al (2016) [92]	The Netherlands	Fruit and vegetable	Intake	RCT	No intervention exposure	6 mo	Baseline & 6 mo	Late adolescents and adults (>16y); nb=330, nf=146	T2: 16-71; mean 41.4 (14.6)	0.73	Education: 71.2% highly educated	/	2	Text-based intervention	App	1.2; 1.4; 2.2; 4.1; 5.1; 6.2	6	Promotion	No	0.09
														Audio-based intervention		1.2; 1.4; 2.2; 4.1; 5.1; 6.2	6	Promotion	No	0.28
Eckert et al (2025) [81]	Canada	Plant-based protein	Intake	Pre-post single group	/	4 mo	Baseline, 4 mo	Parents of children aged 9-14; nb=43, nf=33	mean 41.5 (6)	0.67	1. Education: 81% highly educated 2. Household income: 54% <100,000 CAD	TPB BCW	1	Supper Heroes	Website	1.1; 1.2; 4.1; 5.1; 5.3; 6.1; 7.1; 8.1; 8.2; 9.1; 9.2; 12.1	12	Promotion	Some (Mothers: yes; Fathers: no)	NR
Frie et al (2022) [52]	UK	Meat	Intake	RCT	Asked to reduce meat consumption during 8 weeks, no guidance or intervention	4 we	Baseline, 5 we, 9 we	Adults; nb=151, nf1=135, nf2=132	18-67, mean 37.1 (11.9)	0.61	1. Education: 63.6% university or above 2. Employement: >90% (self-) employed, student or stay-at-home parent	/	1	OPTIMISE	Website	1.1; 1.2; 1.4; 2.2; 2.3; 5.1; 5.3	7	Prevention	Some. T1: Yes; T2: No	T1: 0.16; T2: 0.03
Gosliner et al (2023) [66]	USA	Fruit and vegetable	Intake	Pre-post single group	/	5 mo	Baseline, 8 mo	Adults; nb=11 161, nf=875	/	0.62	/	/	1	SNAP	Text messaging	1.2; 4.1; 5.1; 5.3; 9.1	5	Promotion	No	0.01
Gustafson et al (2019) [75]	USA	Fruit and vegetable	Intake (Purchase)	Cluster RCT	Delayed access	8 we (2x/we)	Baseline, post-intervention (unclear)	Adolescents; nb=411	14-16, mean 15 (IG 0.07; CG = 0.10)	0.63	/	SCT	1	Go Big and Bring it Home	Text messaging	1.1; 2.3; 3.1; 6.2	4	Promotion	Yes	0.46
Hawkins et al (2024) [134]	UK	Fruit and vegetable	Intake (Intention)	RCT	Other topic	2 we	Baseline, 2 we	(Young) adults; nb=52, nf=52	18-65, mean 22 (2.3)	0.62	1. Family income: 11% <£15,500; 2. Self-reported class: 62% middle class	TPB	1	Healthy Instagram accounts	Social media	6.2; 6.3	2	Promotion	Yes	1.1
Hendrie et al (2020) [89]	Australia	Vegetable	Intake (Intentions)	Cohort	/	3 we	Baseline, 21 da, 90 da	Adults; nb=5062, nf1=1313, nf2=325	31-70, mean 48.2 (14.1)	0.84	/	BCW	1	VegEze	App	1.1; 1.4; 1.5; 1.6; 1.7; 2.2; 2.3; 5.1; 5.3; 5.6; 6.2; 8.1; 8.3; 10.3; 10.6; 14.5	16	Promotion	Yes	0.26
Kilb et al (2023) – study 1 [48]	Germany	Fruit and vegetable	Intake	RCT	Other topic	1 we	Daily surveys + follow-up (unclear)	Young adults; nb=96, nf=81	18-29	0.74	Education: 0.2% low (ISCED 0-2), 97.5% medum or high (ISCED 3-8)	/	1	IG (varied in participant as sender or receiver of content)	Social media	Senders: 2.2. 2.3; 3.1; 6.3; 10.4 Network members: 6.1; 6.2; 6.3; 7.1	8	Promotion	No	Senders: 0.33; Network members: 0.50
Kilb et al (2023) – study 2 [48]	Germany	Fruit and vegetable	Intake (Intention)	RCT	No control (2 IG)	1 we	Daily surveys + follow-up (unclear)	Young adults; nb=204, nf=128	T2: mean 22.74 (4.66)	0.89	Education: 4.7% low (ISCED 0–2), 95.3% medium or high (ISCED 3–8)	/	1	IG (varied in public vs. private posting)	Social media	1.1; 1.9; 2.2; 2.3; 3.1; 6.3; 10.4	7	Promotion	Yes	0.94
Kothe and Mullan (2014) [99]	Australia	Fruit and vegetable	Intake (Intention)	RCT	No intervention exposure	30 da, 1 email every 3 da	Baseline, 30 da	Young adults; nb=162, nf=132	18-25, mean 18.84 (1.30)	0.83	/	TPB	1	Fresh Facts	E-mail	4.1; 5.1; 5.3; 6.2; 6.3; 9.1; 15.1	7	Promotion	No	0.09
Lim et al (2021) [63]	USA	Plant-based diet	Intake (Intention)	RCT	No control (2 IG)	8 we (2 or 3x/we)	Baseline & post-intervention (unclear)	Young adults; nb=249, nf=159	18-26	0.67	1. Education levels 5% high school degree or less. 2. Income 20% $0–$24,999; 40% $25,000-$74,999; 25% $75,000-$150,000; 10% more than $150,000. Results: 1. Education correlated with increased meat, poultry, and seafood intake. 2. Income correlated with increased legume intake and with decreased intention to consume animal foods.	HBM, TPB	2	IG1: Health messages	Text messaging	1.1; 1.9; 4.1; 5.1; 5.3; 6.2; 6.3; 8.2; 15.1	9	Promotion and prevention	No	0.12
														IG2: Environmental messages	Text messaging	1.1; 1.9; 4.1; 5.3; 6.2; 6.3; 8.2; 15.1	8	Promotion and prevention	No	0.05
Liu et al (2025) [91]	China	Plant-based diet	Intake	RCT	No intervention exposure	4 mo	Baseline, weekly for 4 mo	Adults; nb=153, nf=153	18, mean 32.7 (7.5)	0.634	/	/	1	WeChat	App	2.2; 2.3; 7.1	3	Promotion and prevention	Yes	NR
Livingstone et al (2025) [82]	Australia	Vegetable	Intake	RCT	Non-personalised app	12 we	Baseine, 12 we	Young adults; nb=116, nf=83	18-35; mean 28.1 (4.9)	0.845	Education level: 39.7% high; 29.3% medium; 31.0% low	COM-B SDT TM	1	Veg4Me	Website	1.1; 4.1	2	Promotion	No	0.12
Meng et al (2017) [84]	USA	Fruit and vegetable	Intake	RCT	Webpage for self-tracking intake	4 we	Baseline & post-intervention (unclear)	Young adults; nb=111; nf=73	18-22, mean 19.86 (1.65)	0.67	/	SCT	1	Group-based self-tracking	Social network website	1.1; 2.3; 6.2	3	Promotion	Yes	1.03
Nakamura et al (2017) [62]	Japan	Vegetable	Intake	RCT	No intervention exposure	5 we (1 update / we)	Baseline, 5 we, 3 mo	Adults; nb=1500, nf1=1284, nf2=1145	30-59	0.48	Targeted low SES. 1. Income conditions split based on low and middle income 2. Education: high school or less: 27%,	TTM, HBM, SCT, TPB	1	Nutrition education program	Website	1.1; 1.9; 2.3; 3.1; 4.1; 5.1; 6.1; 6.2; 8.1; 13.2; 14.7	11	Promotion	Some. (T1: Low SES: yes; middle SES: no. T2: no)	T1: low SES 0.26; middle SES 0.14. T2: low SES 0.08; middle SES 0.01
Ng et al (2022) [87]	Australia	Fruit and vegetable	Intake	Pre-post single group	/	4 we	Baseline, 4 we	Adults; nb=32, nf=29	25-67, mean 51.7 (11.1)	0.9	1. Education: 60% tertiairy education	/	1	MedDiet challenge	Social media	3.1; 4.1; 5.1; 5.3; 6.1; 9.1	6	Promotion	Yes	0.81
Papadaki and Scott (2005) [54]	UK (Scotland)	Mediterranean diet	Intake	Non-randomized trial	General nutrition information + tailored dietary feedback	6 mo (1 goal / we, 1 requested visit / week)	Baseline, 6 mo, 9 mo	Adults; nb=72, nf1=56, nf2=50	22 - 55; Mig = 40.3 (7.2), Mcg = 40.9 (6.9)	NR	1. Education 72% university or higher 2. Occupation 68% managerial and professional; 28% intermediate; 4% routine and manual	PAPM, SCT, TTM	1	Mediterranean Eating Website	Website & E-mail	1.1; 1.2; 2.2; 2.3; 3.1; 4.1; 5.1; 8.7	8	Promotion	Some	T1: 0.06; T2: 0.12
Papadaki and Scott (2008) [55]
Pedersen et al (2016) [76]	Denmark	Fruit and vegetable	Intake	Cluster RCT	Minimal intervention (no exposure to text messaging)	11 we (5 we texts every other week)	Baseline, 11 we	Adolescents; nb=1488, nf=NR	11-16, mean 12.9	NR	/	/	1	Feedback intervention	Text messaging	1.1; 1.5; 1.6; 2.2; 2.3	5	Promotion	No	0.05
Plaete et al (2016) [50]	Belgium (Flanders)	Fruit and vegetable	Intake	Non-randomized clustered trial	General nutrition feedback on health norms	1 mo (Module 1 after baseline, module 2 after 1 we, module 3 after 1 mo)	Baseline, 1 we, 1 mo	Adults; nb=426, nf1=211, nf2=144	/	0.62	Education: +- 50% university or college. Results: 1. low education more likely to drop out. 2. higher education related to higher vegetable intake (insignificant)	SRT, HAPA	1	MyPlan (focus on either fruit or vegetable)	Website	1.1; 1.2; 1.4; 1.5; 1.6; 2.2; 2.3; 3.1; 5.1; 5.3	10	Promotion	Yes	NR
Plaete et al (2015) [51]	Belgium (Flanders)	Fruit and vegetable	Intake	RCT	Delayed access (waiting list)	1 mo (Module 1 after baseline, module 2 after 1 we, module 3 after 1 mo)	Baseline, 1 mo	Adults; nb=529	mean 31.6 (13.1)	0.4	Education: +-80% university or college	SRT, HAPA		MyPlan (focus on either fruit or vegetable)	Website	1.1; 1.2; 1.4; 1.5; 1.6; 2.2; 2.3; 3.1; 5.1; 5.3	10	Promotion	Some (fruit: yes; vegetable: no)	0.24
Power and Bersamin (2018) [59]	USA (Alaska)	Fruit and vegetable	Intake	Pre-post single group	/	11 we (2 texts / week)	Baseline, 11 we	Parents; nb=107, nf=72	< 25 years 17%; 25-34 years 51%; 35-44 years 22%; 45-54 years 10%	0.99	1. Area-based: recruitment at venues that predominantly serve low-income population. 2. Income proxy: 50% received food assistance in last 12 months	SCT	1	Txt4Happykids	Text messaging	4.1; 5.1; 13.1	3	Promotion	No	0.12
Ragelienė et al (2021) [93]	Denmark	Fruit and vegetable	Intake	RCT	NI	3 mo	Baseline, 3 mo	Pre-adolescents; nb=300; nf=118	9-13, mean 10.9 (1.1)	0.54	Parents working status: 83% both parents working; 2.5% both parents unemployed	SCT	1	Food Boss	App	2.3; 3.3; 10.4	3	Promotion	Some (fruit: yes; vegetable: no)	Aggregated: -0.37 (fruit: 0.57; vegetable: -0.33)
Ricci et al (2025) [83]	Italy	Mediterranean diet	Adherence (~intake)	Cohort	General guidelines on Mediterranean diet	6 mo	Baseline, 6 mo	Adults; nb=154, nf=112	18-67; mean IG 41.9 (8.1); CG 42.8 (15.1)	IG 59.7%; CG 62.0%	/	/	1	EATMED	Website	2.2; 10.1; 10.2	3	Promotion and prevention	Yes	NR
Røed et al (2021) [80]	Norway	Fruit and vegetable	Intake	RCT	No intervention exposure	6 mo	Baseline, 6 mo, 12 mo	Parent-child dyad; nb=291, nf1=209, nf2=174	Baseline: Parents: mean 31.7 (4.2); Children: mean 10.9 (1.2) Follow up 1: Parents: mean 31.8 (4.1); Children: mean 10.8 (1.2) Follow-up 2: Parents: mean 32.0, SD = 4.0 Children: mean 10.8, SD = 1.2	Baseline: Parents 99%Children: 44% Follow-up 1: Parents: 99%; Children: 43%; Follow-up 2: Parents: 98% Children: 42%	Education parents: +- 45% ≤4 years of college or university or lower	SCT	1	Food4Toddlers	Website	3.1; 4.1; 4.2; 6.1; 13.1; 13.2	6	Promotion	Some. (T1: fruit no; vegetable yes. T2: no)	Vegetable: T1: 0.28; T2: 0.19. Fruit: /
Rompotis et al (2014) [74]	Australia	Fruit and vegetable	Intake	RCT	2 CG: (1) general fruit and vegetable info (2) general healthy eating info (via either texts or email)	8 we (24 texts)	Baseline, 8 we	Young adults; nb=161, nf=71	mean [18.10 - 20.82]	[54.50 - 100%]	/	/	2	Habit-based messages	Text messaging	8.3; 12.1; 16.2	3	Promotion	Some (fruit: yes; vegetable: no)	Aggregated: 0.65 (fruit: 0.81; vegetable: 0.51)
														Habit-based messages	E-mail	8.3; 12.1; 16.2	3	Promotion
Shatwan et al (2023) [94]	Saudi Arabia	Fruit and vegetable	Intake	RCT	No intervention exposure	6 we	Baseline, 6 we	Adolescents; nb=120, nf=104	13-18; mean 15.1 (1.6)	0.7	1. Parental & maternal education: +- 30% high school or lower; 2. Parental & maternal occupation: father 95% employed or retired - mother +- 40% employed, retired or student; 2. Family income (monthly): +- 8% < $5000, +- 35% > $20,000	/	1	MyPlate	App	1.1; 2.3; 4.1	3	Promotion	No	-0.28
Springvloet et al (2015) [56,57]	The Netherlands	Fruit & vegetable	Intake	RCT	Website with general nutrition information	2 mo	1 mo, 4 mo and 9 mo post-intervention	Adults; nb=1349, nf1=902, nf2=766, nf3=787	mean 49.05(10.62)	0.65	Education: 45% high, 55% moderate/low . Results: Low/moderate-educated participants: basic version larger increase vegetable intake compared to control and plus version. High-educated participants: change over time in vegetable intake was marginally significant.	SRT, TPB, PAPM	2	IG1: basic intervention	Website	1.1, 1.2; 1.4; 1.5; 2.2; 2.3; 6.2; 9.2; 13.3	9	Promotion	No	T1: 0.11; T2: 0.01
														IG2: Plus intervention (environmental feedback availability & location)	Website	1.1, 1.2; 1.4; 1.5; 2.2; 2.3; 6.2; 9.2; 12.1; 13.3	10	Promotion	No	T1: 0.1; T2: 0.14
Stewart et al (2022) [53]	UK	Meat	Intake	Pre-post single group	/	9 we (1 we baseline, 1mo active, 1 mo maintenance)	Baseline, 5 we (T1), 9 we (T2)	Adults; nb=289, nf1=77, nf2=55	mean 46.8(13.8)	0.72	1. Education: 90% university or other post–high school qualifications 2. Family income (annual): 3.5% <£15,000; 8% £15,000-£24,999; 50% £25,000-£75,000; 31% >£75,000	SRT	0°°°	OPTIMISE	Website	1.1; 1.2; 1.4; 2.2; 2.3; 5.1; 5.3	7	Prevention	Yes	T1: 0.71; T2: 0.65
Tapper et al (2014) [79]	UK	Fruit and vegetable	Intake	RCT	No intervention exposure	24 we (1 session/we)	Baseline, 3 mo, 6 mo (lab) + 1we, 8 we, 12 we (session)	Adults; nb=100, nf=95	CG: mean 37.7(13.2) IG: mean 41.1(14.1)	CG: 84% IG: 82%	Education: 63% well-educated	/	1	HealthValues Healthy Eating Programme	Website	1.1; 1.4; 1.5; 1.6; 2.2; 3.1; 4.1; 5.1; 5.5; 5.6; 7.1; 8.3; 9.1; 9.3; 10.4; 12.1; 12.3; 12.6; 15.2; 16.2	20	Promotion	Some (T1: no; T2: yes)	T1: 0.19; T2: 0.38
Weber and Nigg (2022) [58]	Switzerland	Fruit and vegetable	Intake (Intention)	RCT	Physical activity intervention	2 we (5 videos of 1-2 min.)	Baseline, 2 we	No info; nb=166, nf=82	No info	0.77	Years of education: mean 12.1 (2.0)	SCT	1	SportStudisMoveYou	Social media (Youtube)	1.1; 4.1; 5.3	3	Promotion	No	0.35
Carfora et al (2019) [70]	Italy	Meat	Intake (Intention)	RCT	No intervention exposure	2 we (1 mess/day)	Baseline, 2 we, 6 we	Young adults; nb=261, nf1=253, nf2=244	18-30; mean 20.7 (1.96)	0.78	/	TRA, TPB, RAA	3	IG1: Health messages	Text messaging	1.1; 2.3; 5.1	3	Prevention	Yes	T1: 0.34; T2: 0.27
														IG2: Environmental messages	Text messaging	1.1; 2.3; 5.3	3	Prevention	Yes	T1: 0.32; T2: 0.30
														IG3: Health and environmental messages	Text messaging	1.1; 2.3; 5.1; 5.3	4	Prevention	No	T1: 0.25; T2: 0.20
Carfora et al (2019) [67]	Italy	Meat	Intake (Intention)	RCT	Messages on health & environmental consequences meat intake	2 we (1 mess/day)	Baseline, 2 we, 10 we	Young adults; nb=180, nf1=180, nf2=166	mean 20 (2)	0.76	/	/	2	IG1: Informational	Text messaging	5.1; 5.3	2	Prevention	Yes	T1: 0.27; T2: 0.27
														IG2: Emotional	Text messaging	5.1; 5.3; 5.5	3	Prevention	Yes	T1: 0.00; T2: 0.22
Carfora et al (2016) [116]	Italy	Fruit and vegetable	Intake (Intention)	RCT	No intervention exposure	2 we (1 mess/day)	Baseline, 2 we	Adolescents; nb=1056, nf=634	14-19; mean 15.41 (1.53)	/	/	TPB	2	IG1: Affective messages	Text messaging	5.6	1	Promotion	Yes	0.64
														IG2: Instrumental messages	Text messaging	5.1	1	Promotion	Yes	0.27
Carfora et al (2022) [65]	Italy	Mediterranean diet	Adherence (~intake)	RCT	No intervention exposure	2 we (1 mess/day)	Baseline, 2 we	Adults; nb=480, nf=435	18 - 74; mean 32.49 (13.95)	0.44	1. Education: Most university degree or currently studying at university. No one primary school	/	2	IG1: Gain messages	Text messaging	5.1; 5.6	2	Promotion	Yes	0.42
														IG2: Non-loss messages	Text messaging	5.1; 5.6	2	Promotion	Yes	0.26
Carfora et al (2022) [71]	Italy	Meat	Intake	RCT	/ (2 IG)	1 mo (1 mess/every other day)	Baseline, 1 mo, 2 mo	Young adults; nb=187, nf1=185, nf2=165	18-29. T0 & T1: mean 20.85(2.85). T2 mean 20.62, (SD = 2.07)	T0: 63% T1: 63% T2: 61%	/	TPB	2	IG1: environmental information	Text messaging	5.3	1	Prevention	Yes	T1: 0.19; T2: 0.85
														IG2: environmental information + dynamic norms	Text messaging	5.3; 6.2	2	Prevention	Yes	T1: 0.21; T2: 0.94
Inauen et al (2017) [86]	Switzerland	Fruit and vegetable	Intake	RCT	General information on healthy eating	1 we	Baseline, during int. 3 da after int., 1 mo, 2 mo	Adults; nb=203, nf1=144, nf2=141	mean 27.5 (8.6)	0.76	/		1	Social support group	Social media	1.1; 3.1; 5.1	3	Promotion	Some (duting int: yes, post: no)	NR
Thompson et al (2015) [96]	USA	Fruit and vegetable	Intake	RCT	Played game + goal setting but NO implementation intention	3 mo (10 episodes of 1 h)	Baseline, 3 mo, 6 mo	Parent - child dyads; nb=400, nf1=392, nf2=387	Child; 9-11; Parent; 20-59	Child: 53%; Parent: 96%	1. Highest household education: 1/3 post-graduate; 1/3 college graduate; 1/3 some college or less 2. Household income (annual): 42% <$61 000; 58% >$61,000	SCT, SDT, BIT, MT, ELM	3	IG1: Action implementation plan	Games (child) - website & newsletter (parent)	1.1; 1.2; 1.4; 2.2; 2.3; 4.1; 6.1; 10.2; 12.1; 13.4; 15.4	11	Promotion	Yes	T1: 0.97; T2: 1.62
														IG2: Coping implementation plan	Games (child) - website & newsletter (parent)	1.1; 1.2; 2.2; 2.3; 4.1; 6.1; 10.2; 12.1; 13.4; 15.4	10	Promotion	Some (T1: yes, T2: no)	T1: 0.35; T2: 0.62
														IG3: Both action and coping	Games (child) - website & newsletter (parent)	1.1; 1.2; 1.4; 2.2; 2.3; 4.1; 6.1; 10.2; 12.1; 13.4; 15.4	11	Promotion	No	T1: -0.42; T2: -0.22
Vázquez-Paz et al (2022) [90]	Mexico	Fruit and vegetable	Intake	Pre-post single group	/	4 we	Baseline, 4 we	Parent - child dyads; nb=14, nf=12	Parents: 25-44; mean 34.5 (6.03); Children: 6-10; mean 7.8 (1.02)	Parents: 79%; Children: 71%	/	Behavioral and Cognitive theory	1	PersuHabit	App	1.1; 1.4; 1.5; 1.6; 2.1; 2.2; 5.1; 5.4; 8.1; 8.2; 8.7; 10.3; 10.6; 14.4; 14.9; 15.1; 15.3	17	Promotion	Yes	1.1
Wolstenholme et al (2020) [72]	UK	Meat	Intake	RCT	No intervention exposure	2 we (2 mess / day)	Baseline, 2 we, 6 we	Young adults; nb=320, nf1=251, nf2=238	mean 20 (SD varied depending on condition)	T2: 82%; T3: 81%.	/	/	3	IG1: health info	Text messaging	1.1; 5.1	2	Prevention	Yes	NR
														IG2: environmental info	Text messaging	1.1; 5.3	2	Prevention	Yes	NR
														IG3: health and environmental info	Text messaging	1.1; 5.1; 5.3	3	Prevention	Yes	NR
Espinosa-Curiel et al (2020) [95]	Mexico	Fruit and vegetable	Intake	Pre-post single group	/	45 da (12 sessions, 15min/session)	Baseline, 45 da	Children; nb=62, nf=60	8 - 10 year; mean 9 (0.8)	0.47	/	Behavioral theory, cognitive theory, SCT	1	FoodRateMaster	Game	1.1; 2.2; 4.1; 5.1; 5.2; 6.1; 6.2; 7.1; 8.1; 8.2; 8.3; 8.4; 8.7; 9.2; 10.3; 10.4; 13.1; 14.4; 14.5; 14.7; 16.3	21	Promotion	Yes	NR
																	5.77143
